# Supplementary material for: Global Patterns of QALY and DALY Use in Surgical Cost-Utility Analyses: A Systematic Review
Source: PLoS One. 2016 Feb 10;11(2):e0148304. doi: 10.1371/journal.pone.0148304 (PMC4749322; doi:10.1371/journal.pone.0148304)
Supplement: S4 File — Table A. Minimal dataset of publications included in the analysis along with the year of publication, country/countries involved, and cost-utility analysis summary measure and income-level group. Table B. Summary of publications included in the analysis by country involved. Table C. Summary of publications included in the analysis by cost-utility analysis measure used. (XLSX) [file pone.0148304.s004.xlsx]

## Sheet: Table A
(PMID/DOI/Title)	Year	Country (Countries)	Group 1	Group 2	Group 3	Group 4
3160430	1985	United Kingdom	QALY HIC
2121302	1990	United Kingdom	QALY HIC
1379096	1992	United Kingdom	QALY HIC
8222191	1993	United States	QALY HIC
8474803	1993	United States	QALY HIC
8510301	1993	United States	QALY HIC
8149551	1994	United States	QALY HIC													`
8165705	1994	United States	QALY HIC
10155273	1994	France	QALY HIC
8596224	1996	United States	QALY HIC
8667975	1996	United States	QALY HIC
8858315	1996	Canada	QALY HIC
8789930	1996	Nepal	DALY LIC
9285112	1997	Norway	QALY HIC
9308949	1997	United States	QALY HIC
9316036	1997	Canada	QALY HIC
9343794	1997	United States	QALY HIC
9353648	1997	Netherlands	QALY HIC
9422962	1997	United States	QALY HIC
9426327	1997	Norway	QALY HIC
9440579	1998	Netherlands	QALY HIC
9510279	1998	United States	QALY HIC
9611905	1998	United Kingdom	QALY HIC
9679999	1998	Netherlands	QALY HIC
9722840	1998	Netherlands	QALY HIC
9734428	1998	United States	QALY HIC
9826790	1998	Italy	QALY HIC
9834208	1998	United states	QALY HIC
9885463	1998	Israel	QALY HIC
9885464	1998	United Kingdom	QALY HIC
10180392	1998	United Kingdom	QALY HIC
10182294	1998	Netherlands	QALY HIC
10359930	1999	United States	QALY HIC
10371527	1999	United States	QALY HIC
10605908	1999	Netherlands	QALY HIC
10874379	1999	Australia	QALY HIC
18493519	1999	Japan	QALY HIC
10646733	2000	United kingdom	QALY HIC
10664490	2000	United kingdom	QALY HIC
10915706	2000	United States	QALY HIC
10977223	2000	United States	QALY HIC
11045657	2000	United States, Canada	QALY HIC
11103056	2000	United States	QALY HIC
11249980	2001	United Kingdom	QALY HIC
11343234	2001	Switzerland	QALY HIC
11350435	2001	United Kingdom and Ireland	QALY HIC
11389353	2001	United States	QALY HIC
11463549	2001	United Kingdom	QALY HIC
11549434	2001	Canada	QALY HIC
11584391	2001	Netherlands	QALY HIC
11748097	2001	United States	QALY HIC
11450591	2001	Japan	DALY HIC
Socio-economic evaluation of kidney transplantation in Germany	2001	Germany	QALY HIC
11756701	2002	United States	QALY HIC
11773178	2002	United States	QALY HIC
11860974	2002	United States	QALY HIC
11865366	2002	Germany	QALY HIC
11874769	2002	United States	QALY HIC
11882810	2002	United Kingdom	QALY HIC
11889442	2002	Switzerland	QALY HIC
12136294	2002	Canada	QALY HIC
12171266	2002	Ireland	QALY HIC
12194111	2002	Netherlands	QALY HIC
12383573	2002	United States	QALY HIC
12388022	2002	switzerland	QALY HIC
12396443	2002	Canada	QALY HIC
12409564	2002	United States	QALY HIC
12427499	2002	United States	QALY HIC
12431166	2002	United Kingdom	QALY HIC
12444180	2002	United States	QALY HIC
12399837	2003	Canada	QALY HIC
12506151	2003	United States	QALY HIC
12548250	2003	United States	QALY HIC
12556542	2003	Netherlands	QALY HIC
12576038	2003	United Kigndom	QALY HIC
12595974	2003	Netherlands	QALY HIC
12623332	2003	Netherlands	QALY HIC
12628263	2003	United Kingdom	QALY HIC
12637482	2003	United States	QALY HIC
12677152	2003	United States	QALY HIC
12759480	2003	United States	QALY HIC
12942517	2003	Canada	QALY HIC
14553874	2003	United States	QALY HIC
14571342	2003	Germany	QALY HIC
14601157	2003	Canada	QALY HIC
14610016	2003	United States	QALY HIC
14644712	2003	United States	QALY HIC
14656913	2003	Netherlands	QALY HIC
12676406	2003	Bangladesh	DALY LIC
15609179	2003	United Kingdom	QALY HIC
14665610	2004	Netherlands	QALY HIC
14974942	2004	United States	QALY HIC
15023149	2004	Canada	QALY HIC
15114125	2004	Canada	QALY HIC
15153578	2004	United States	QALY HIC
15187506	2004	United states	QALY HIC
15191873	2004	Japan	QALY HIC
15196075	2004	Netherlands	QALY HIC
15215018	2004	United kingdom, South Africa	QALY HIC
15262844	2004	United States	QALY HIC
15292775	2004	United Kingdom	QALY HIC
15316344	2004	United states	QALY HIC
15446755	2004	Sweden	QALY HIC
15446756	2004	France	QALY HIC
15467579	2004	United States	QALY HIC
15542506	2004	United States	QALY HIC
15557950	2004	United States	QALY HIC
15564408	2004	United States	QALY HIC
15614139	2004	United States	QALY HIC
15671772	2004	United States	QALY HIC
15702945	2004	Sweden	QALY HIC
15298224	2004	Botswana, Burundi, Central African Republic, Congo, Ivory Coast, Democratic Republic of the Congo, Eritrea, Ethiopia, Kenya, Lesotho, Malawi, Mozambique, Namibia, Rwanda, South, Africa, Swaziland, Uganda, United Republic of Tanzania, Zambia, Zimbabwe	DALY LIC	DALY LMIC	DALY UMIC	DALY HIC
15645408	2005	United States	QALY HIC
15647962	2005	United States	QALY HIC
15816891	2005	United States	QALY HIC
16110715	2005	United Kingdom	QALY HIC
16143245	2005	Canada	QALY HIC
16154019	2005	Switzerland	QALY HIC
16164196	2005	Japan	QALY HIC
16195897	2005	United Kingdom	QALY HIC
16202108	2005	United states	QALY HIC
16322399	2005	France	QALY HIC
16466276	2005	United Kingdom	QALY HIC
16466277	2005	United Kingdom	QALY HIC
22151484	2005	United Kingdom	QALY HIC
16019692	2005	Multi-region	DALY HIC	DALY UMIC	DALY LMIC	DALY LIC
16282407	2005	Botswana, Burundi, Central African Republic, Congo, Ivory Coast, Democratic Republic of the Congo, Eritrea, Ethiopia, Kenya, Lesotho, Malawi, Mozambique, Namibia, Rwanda, South, Africa, Swaziland, Uganda, United Republic of Tanzania, Zambia, Zimbabwe	DALY LIC	DALY LMIC	DALY UMIC	DALY HIC
16368389	2006	Canada	QALY HIC
16417762	2006	Netherlands	QALY HIC
16448993	2006	Sweden	QALY HIC
16460137	2006	United states	QALY HIC
16585125	2006	China	QALY HIC
16673687	2006	australia	QALY HIC
16690630	2006	United Kingdom	QALY HIC
16707070	2006	United Kingdom	QALY HIC
16798054	2006	Sweden	QALY HIC
16843171	2006	United States	QALY HIC
16951114	2006	United States	QALY HIC
16957506	2006	United Kingdom	QALY HIC
16961080	2006	Finland	QALY HIC
16995468	2006	Japan	QALY HIC
16996598	2006	Germany	QALY HIC
17000388	2006	United States	QALY HIC
17010185	2006	Finland	QALY HIC
17063129	2006	United States	QALY HIC
17070471	2006	United states	QALY HIC
17097498	2006	United Kingdom	QALY HIC
17134596	2006	United Kingdom	QALY HIC
17186771	2006	Germany	QALY HIC
16528459	2006	Sierra Leone	DALY LIC
Cost-utility Analysis of Treating Severe Peripheral Arterial Occlusive Disease	2006	Germany	QALY HIC
16683121	2007	Sweden	QALY HIC
17224499	2007	United states	QALY HIC
17304086	2007	United States and United Kingdom	QALY HIC
17320552	2007	United states	QALY HIC
17346483	2007	Canada	QALY HIC
17356099	2007	United states	QALY HIC
17383730	2007	Brazil, China, Ethiopia, India, Kenya, Nepal, Nigeria, Uganda, Zimbabwe	QALY HIC	QALY UMIC	QALY LMIC	QALY LIC
17393528	2007	United states	QALY HIC
17431509	2007	Canada	QALY HIC
17453401	2007	Finland	QALY HIC
17533023	2007	United states	QALY HIC
17589341	2007	Netherlands	QALY HIC
17652191	2007	United states	QALY HIC
17685959	2007	New Zealand	QALY HIC
17724747	2007	Spain	QALY HIC
17768060	2007	United Kingdom	QALY HIC
17887805	2007	United Kingdom	QALY HIC
17937835	2007	United Kingdom	QALY HIC
17980274	2007	Netherlands	QALY HIC
17980734	2007	Switzerland	QALY HIC
18068054	2007	United States	QALY HIC
18090078	2007	Denmark	QALY HIC
18333112	2007	Canada	QALY HIC
17683496	2008	United States, Italy, France and Japan	QALY HIC
18045724	2008	United States	QALY HIC
18069075	2008	United States	QALY HIC
18166406	2008	United States	QALY HIC
18270972	2008	United States	QALY HIC
18279582	2008	Spain	QALY HIC
18329000	2008	United States	QALY HIC
18333948	2008	United Kingdom	QALY HIC
18400121	2008	Canada	QALY HIC
18412295	2008	Sweden	QALY HIC
18438203	2008	United States	QALY HIC
18453346	2008	United States	QALY HIC
18455642	2008	Sweden	QALY HIC
18458248	2008	United States	QALY HIC
18502912	2008	Netherlands	QALY HIC
18560633	2008	Canada	QALY HIC
18594092	2008	United States	QALY HIC
18639421	2008	Canada	QALY HIC
18692753	2008	United States, Canada, Hungary, United Kingdom, Finland, Sweden, Italy, France, Netherlands, Germany	QALY HIC
18755084	2008	Spain	QALY HIC
18771879	2008	Netherlands	QALY HIC
18777603	2008	United states	QALY HIC
18797469	2008	Japan	QALY HIC
19049755	2008	United States	QALY HIC
19075203	2008	United States	QALY HIC
19450068	2008	Germany	QALY HIC
20031783	2008	United States	QALY HIC
18716830	2008	Cambodia	DALY LIC
18980675	2008	United Kingdom, Ireland	QALY HIC
Cost Effectiveness of Minimally Invasive Total Hip Arthroplasty	2008	United States	QALY HIC
19384477	2008	Italy	QALY HIC
18662389	2008	Zimbawe	DALY LIC
18485517	2008	Switzerland	DALY HIC
18295216	2009	China	QALY HIC
18701245	2009	United States	QALY HIC
18783394	2009	Canada	QALY HIC
18825458	2009	Australia	QALY HIC
19025358	2009	United states	QALY HIC
19095714	2009	United Kigndom	QALY HIC
19111485	2009	Netherlands	QALY HIC
19111789	2009	United States, canada	QALY HIC
19134528	2009	United Kingdom	QALY HIC
19171720	2009	Australia	QALY HIC
19176236	2009	Netherlands	QALY HIC
19177435	2009	United States	QALY HIC
19199452	2009	United States	QALY HIC
19207859	2009	Australia, United States, canada, United kingdom	QALY HIC
19228620	2009	United States	QALY HIC
19249771	2009	United States	QALY HIC
19255224	2009	United States	QALY HIC
19258217	2009	Germany	QALY HIC
19284647	2009	Netherlands	QALY HIC
19285730	2009	United States	QALY HIC
19300185	2009	Norway	QALY HIC
19490551	2009	United States	QALY HIC
19546411	2009	United States	QALY HIC
19632593	2009	United States	QALY HIC
19685529	2009	Canada	QALY HIC
19717753	2009	Netherlands	QALY HIC
19723313	2009	Nederlands	QALY HIC
19737291	2009	United States	QALY HIC
19747025	2009	United States	QALY HIC
19756896	2009	Austria, Italy, and Spain.	QALY HIC
19789369	2009	United States	QALY HIC
19808491	2009	United States	QALY HIC
19817936	2009	United States	QALY HIC
19818194	2009	United States	QALY HIC
19909084	2009	Australia	QALY HIC
20129546	2009	United States	QALY HIC
20129547	2009	United States	QALY HIC
20218420	2009	Finland	QALY HIC
19432565	2009	Mexico	QALY UMIC
19780419	2009	Serbia	QALY UMIC
19225858	2009	Mexico	DALY UMIC
19752429	2009	Australia, Brazil, Canada, China, Denmark, Ethiopia, Finland, Germany, India, Israel, Kenya, Malaysia, Nepal, New Zealznd, Nigeria, Singapore, Spain, Sweden, Uganda, United Kingdom, United States, Zimbabwe	QALY HIC	QALY UMIC	QALY LMIC	QALY LIC
19036658	2010	Finland	QALY HIC
19430952	2010	Canada	QALY HIC
19818058	2010	Nederlands	QALY HIC
19834805	2010	United States	QALY HIC
19837537	2010	United States	QALY HIC
19910847	2010	United States	QALY HIC
19924497	2010	United Kigndom	QALY HIC
19939695	2010	United States	QALY HIC
19945102	2010	Norway	QALY HIC
20088671	2010	United States	QALY HIC
20090910	2010	United States	QALY HIC
20092630	2010	United States	QALY HIC
20101129	2010	United States	QALY HIC
20142198	2010	United States	QALY HIC
20193858	2010	United States	QALY HIC
20303459	2010	United States	QALY HIC
20430384	2010	United States	QALY HIC
20435261	2010	United Kingdom	QALY HIC
20436543	2010	canada	QALY HIC
20446053	2010	United States	QALY HIC
20507801	2010	United Kingdom	QALY HIC
20577073	2010	United States	QALY HIC
20625042	2010	United States	QALY HIC
20701962	2010	Netherlands Belgium	QALY HIC
20805271	2010	United States	QALY HIC
20816349	2010	United States	QALY HIC
20825622	2010	Finland	QALY HIC
20850825	2010	United States	QALY HIC
20876675	2010	United States	QALY HIC
21050235	2010	United Kingdom	QALY HIC
21080737	2010	Belgium	QALY HIC
21178862	2010	Italy	QALY HIC
22553560	2010	Germany, United States	QALY HIC
20655020	2010	Australia	DALY HIC
20956763	2010	Ghana	DALY LMIC
19771466	2010	Nigeria and Haiti	DALY LIC
19701663	2010	Nepal	DALY LIC
20587854	2010	Singapore, thailand, pakistan, china, south korea	QALY HIC	QALY UMIC	QALY LMIC
20063097	2010	Kenya, Russia, Nicaragua, Vietnam	DALY LIC	DALY LMIC	DALY HIC
19965848	2011	Netherlands	QALY HIC
20636370	2011	Finland	QALY HIC
21053028	2011	Sweden	QALY HIC
21132294	2011	Sweden	QALY HIC
21148666	2011	Netherlands	QALY HIC
21172705	2011	United States	QALY HIC
21175999	2011	Finland	QALY HIC
21241197	2011	Norway	QALY HIC
21291510	2011	Canada	QALY HIC
21351220	2011	United States	QALY HIC
21401867	2011	United States	QALY HIC
21402295	2011	Canada	QALY HIC
21419445	2011	United States	QALY HIC
21450598	2011	Norway	QALY HIC
21492881	2011	Italy	QALY HIC
21507488	2011	United States	QALY HIC
21521058	2011	Ireland	QALY HIC
21523376	2011	Japan	QALY HIC
21570048	2011	Singapore	QALY HIC
21604962	2011	Denmark	QALY HIC
21605352	2011	United Kingdom	QALY HIC
21623248	2011	Netherlands	QALY HIC
21636817	2011	United States	QALY HIC
21690472	2011	United States	QALY HIC
21695383	2011	Japan	QALY HIC
21770017	2011	Finland	QALY HIC
21811626	2011	United States	QALY HIC
21839259	2011	Chile	QALY HIC
21853544	2011	United Kingdom	QALY HIC
21887777	2011	Finland	QALY HIC
21912321	2011	Sweden	QALY HIC
21981831	2011	United States	QALY HIC
21999591	2011	United States	QALY HIC
22026481	2011	Canada	QALY HIC
22048651	2011	United States	QALY HIC
22098703	2011	Switzerland	QALY HIC
22123045	2011	United States	QALY HIC
22177541	2011	United Kingdom	QALY HIC
22182872	2011	Australia	QALY HIC
22214140	2011	United States	QALY HIC
21966520	2011	Australia	DALY HIC
19949875	2011	Iran	QALY UMIC
21629731	2011	Peru	DALY UMIC
21350899	2011	Haiti	DALY LIC
22044378	2011	Uganda	DALY LIC
23526900	2011	United States	QALY HIC
Cost-effectiveness analysis of percutaneous coronary intervention versus thrombolytic therapy in patients with an ST-elevated myocardial infarction	2011	Serbia	QALY UMIC
20489676	2012	United States	QALY HIC
21323736	2012	United States	QALY HIC
21873127	2012	Finland	QALY HIC
21905981	2012	Sweden	QALY HIC
21918428	2012	United States	QALY HIC
21997224	2012	Norway	QALY HIC
22052901	2012	United States	QALY HIC
22076021	2012	United Kingdom	QALY HIC
22077427	2012	United Kingdom	QALY HIC
22115674	2012	United Kingdom	QALY HIC
22120269	2012	United States	QALY HIC
22169001	2012	Canada	QALY HIC
22169443	2012	United States	QALY HIC
22394292	2012	United States	QALY HIC
22450070	2012	Denmark	QALY HIC
22466632	2012	Spain	QALY HIC
22473067	2012	Canada	QALY HIC
22487902	2012	United States	QALY HIC
22491792	2012	United States	QALY HIC
22495064	2012	United States	QALY HIC
22505658	2012	Canada	QALY HIC
22561354	2012	Belgium	QALY HIC
22571941	2012	Sweden	QALY HIC
22577748	2012	United States	QALY HIC
22578189	2012	Austria, Belgium, Germany, Luxemburg, Neterlands, Slovenia	QALY HIC
22579398	2012	United States	QALY HIC
22591408	2012	Finland	QALY HIC
22626608	2012	United States	QALY HIC
22640466	2012	United States	QALY HIC
22643040	2012	United States	QALY HIC
22644445	2012	Australia	QALY HIC
22645057	2012	United States	QALY HIC
22651880	2012	United States	QALY HIC
22672030	2012	Australia	QALY HIC
22799876	2012	Germany	QALY HIC
22821614	2012	United States, Canada	QALY HIC
22835586	2012	United States	QALY HIC
22850496	2012	Japan	QALY HIC
22943485	2012	Netherlands	QALY HIC
22965567	2012	United States	QALy HIC
22983837	2012	United States	QALY HIC
22985375	2012	Canada	QALY HIC
23074428	2012	Canada	QALY HIC
23116986	2012	United States	QALY HIC
24453616	2012	Brazil	QALY UMIC
22965975	2012	Brazil	QALY UMIC
22389335	2012	Mexico	DALY UMIC
22743958	2012	Ecuador	DALY UMIC
23122883	2012	China	DALY UMIC
22986629	2012	Vietnam	DALY LMIC
22777413	2012	Nicaragua	DALY LMIC
22558089	2012	Algeria, Bangladesh, Benin, Burkina Faso, Cambodia, Cameroon, Central African Republic, Chad, Comoros, Ivory Coast, Dem. Rep of the Congo, Eritrea, Ethiopea, Gabon, Ghana, Guinea, Haiti, India, Indonesia, Kenya, Lesotho, Liberia, Libyan arab Jamahiriya, Madagascar, Malawi, Mali, Mauritania, Mongolia, Morocco, Mozambique, Nepal, Niger, Nigeria, Oman, Pakistan, Philippines, Rwanda, Senegal, Sierra …	DALY LIC
Cost-effectiveness of stapled hemorrhoidopexy: A randomised comparison with Ferguson closed diathermy hemorrhoidectomy	2012	United States	QALY HIC
23065450	2012	United Kingdom	QALY HIC
22809238	2012	Ghana	DALY LMIC
22389341	2012	Botswana, Burundi, Central African Republic, Congo, Ivory Coast, Democratic Republic of the Congo, Eritrea, Ethiopia, Kenya, Lesotho, Malawi, Mozambique, Namibia, Rwanda, South, Africa, Swaziland, Uganda, United Republic of Tanzania, Zambia, Zimbabwe	DALY LIC	DALY LMIC	DALY UMIC	DALY HIC
22773234	2013	Canada	QALY HIC
22795437	2013	Canada	QALY HIC
22882321	2013	United Kingdom	QALY HIC
22890362	2013	United Kingdom	QALY HIC
22967866	2013	United States	QALY HIC
23091202	2013	Germany	QALY HIC
23132374	2013	Spain	QALY HIC
23177366	2013	Singapore	QALY HIC
23190445	2013	Australia	QALY HIC
23240800	2013	United Kingdom	QALY HIC
23277307	2013	United States	QALY HIC
23278859	2013	United Kingdom	QALY HIC
23279038	2013	United States	QALY HIC
23292916	2013	United States	QALY HIC
23301850	2013	Germany	QALY HIC
23341033	2013	Portugal	QALY HIC
23344511	2013	United States	QALY HIC
23350938	2013	United States	QALY HIC
23356420	2013	Canada	QALY HIC
23369786	2013	United States	QALY HIC
23397153	2013	United States	QALy HIC
23397420	2013	Germany	QALY HIC
23435568	2013	Netherlands	QALY HIC
23447338	2013	United Kingdom	QALY HIC
23448976	2013	Ireland	QALY HIC
23484038	2013	Ireland	QALY HIC
23498062	2013	United Kingdom	QALY HIC
23519293	2013	Sweden	QALY HIC
23533645	2013	United Kingdom	QALY HIC
23538178	2013	Italy	QALY HIC
23558665	2013	United States	QALY HIC
23566075	2013	Denmark	QALY HIC
23576266	2013	Germany	QALY HIC
23587476	2013	United Kingdom	QALY HIC
23588297	2013	Japan	QALY HIC
23599342	2013	United States	QALY HIC
23603669	2013	Italy	QALY HIC
23636995	2013	Korea	QALY HIC
23696198	2013	United Kingdom	QALY HIC
23697908	2013	Canada	QALY HIC
23710759	2013	Canada	QALY HIC
23735238	2013	Netherlands	QALY HIC
23742987	2013	United Kingdom	QALY HIC
23763844	2013	Netherlands	QALY HIC
23773373	2013	United States	QALY HIC
23778902	2013	United States	QALY HIC
23810576	2013	United States	QALY HIC
23823051	2013	Italy	QALY HIC
23829478	2013	Norway	QALY HIC
23838104	2013	United States	QALY HIC
23838923	2013	Canada	QALY HIC
23886676	2013	Canada	QALY HIC
23916805	2013	United States	QALY HIC
23928716	2013	Denmark	QALY HIC
23934901	2013	Israel	QALY HIC
23943217	2013	Netherland	QALY HIC
23946263	2013	United States, Canada, United Kingdom, Germany, Netherlands, Czech Republic, Belgium, Sweden, Denmark, France, Hungary, Italy, Serbia	QALY HIC
23965697	2013	United States	QALY HIC
24035322	2013	Spain	QALY HIC
24037569	2013	Sweden	QALY HIC
24040937	2013	United Kingdom	QALY HIC
24041344	2013	Canada	QALY HIC
24041345	2013	United States	QALY HIC
24053310	2013	United Kingdom	QALY HIC
24088967	2013	United States	QALY HIC
24118157	2013	United States	QALY HIC
24135417	2013	United States	QALY HIC
24158797	2013	Canada	QALY HIC
24246824	2013	United States	QALY HIC
24257656	2013	United States	QALY HIC
24383082	2013	United States	QALY HIC
24579858	2013	Canada	QALY HIC
24579859	2013	United Kingdom	QALY HIC
24579860	2013	Italy	QALY HIC
23717680	2013	Australia	DALY HIC
23073503	2013	Ecuador	DALY UMIC
23463397	2013	Cameroon	DALY LMIC
23283220	2013	Kenya	DALY LIC
23232819	2013	United States Mexico Guatemala El Salvador Honduras Nicaragua Panama Colombia Venezuela Guyana Ecuador Peru Bolivia Chile Argentina Brazil Morroco Mauritania Senegal Guinea Sierra Leone Liberia Mali Ivory Coast Ghana togo Benin Burkina Faso Niger Nigeria Cameron Congo Zambia Zimbawe South Africa Mozambique Malawi Tanzania Kenya Madagascar Uganda South Sudan Ethiopia Somalia Djibouti Sudan Egypt J…	DALY HIC	DALY UMIC	DALY LMIC	DALY LIC
23912819	2013	Angola Benin Botswana Burkina Faso Burundi Cameroon Central African Republic Chad Congo DR of the Congo Côte d'Ivoire Djibouti Eritrea Ethiopia Gabon Gambia Ghana Guinea Guinea-Bissau Equatorial Guinea Kenya Lesotho Liberia Malawi Mali Mauritania Mozambique Namibia Niger Nigeria Rwanda Senegal Sierra Leone Somalia South Africa Sudan* Swaziland Tanzania Togo Uganda Zambia Zimbabwe	DALY LIC
23224074	2013	Ghana	DALY LIC
24074829	2013	Italy	QALY HIC
Cost-utility analysis modeling at 2-year follow-up for cervical disc arthroplasty versus anterior cervical discectomy and fusion: A single-center contribution to the randomized controlled trial	2013	United States	QALY HIC
24376546	2013	United Kingdom	QALY HIC
Photoselective vaporization for the treatment of benign prostatic hyperplasia	2013	China	QALY HIC
24083686	2014	Singapore	QALY HIC
24120324	2014	Australia	QALY HIC
24150435	2014	Norway	QALY HIC
24210147	2014	Canada	QALY HIC
24239803	2014	Canada	QALY HIC
24246533	2014	United States	QALY HIC
24276639	2014	United States	QALY HIC
24352209	2014	United States	QALY HIC
24411577	2014	United States	QALY HIC
24418638	2014	Germany	QALY HIC
24424339	2014	United Kingdom	QALY HIC
24430411	2014	United States	QALY HIC
24431194	2014	Canada	QALY HIC
24438051	2014	United States	QALY HIC
24469619	2014	Amsterdam	QALY HIC
24485841	2014	Sweden	QALY HIC
24487008	2014	United States	QALY HIC
24526592	2014	Germany	QALY HIC
24563450	2014	United States	QALY HIC
24664537	2014	United Kingdom	QALY HIC
24666747	2014	United States	QALY HIC
24721175	2014	United States	QALY HIC
24731533	2014	United Kingdom, Wales, Netherlands, United States	QALY HIC
24756933	2014	United Kingdom	QALY HIC
24799310	2014	United States	QALY HIC
24801663	2014	United States	QALY HIC
24826880	2014	Canada	QALY HIC
24835758	2014	United States	QALY HIC
24881310	2014	Russia	QALY HIC
24938934	2014	Canada	QALY HIC
25054675	2014	United States	QALY HIC
25055272	2014	United States	QALY HIC
24527711	2014	China	QALY UMIC
24973340	2014	Brazil	QALY UMIC
24527825	2014	Bolivia	QALY LMIC
25225616	2014	Honduras	DALY LMIC
25150203	2014	Guatemala	DALY LMIC
25270348	2014	Uganda	DALY LIC
24672250	2014	United States	QALY HIC
25248812	2014	United States	QALY HIC
25274786	2014	United States	QALY HIC
24625229	2014	United States	QALY HIC
24672251	2014	United States	QALY HIC
23526126	2014	United States	QALY HIC
24633665	2014	United States	QALY HIC
24908205	2014	United States	QALY HIC
23913127	2014	Portugal	QALY HIC
Cost-effectiveness of the endovascular repair of Abdominal Aortic Aneurysm in Portugal	2014	Portugal	QALY HIC
24878319	2014	United States	QALY HIC
23709451	2014	China	QALY HIC
Factors Predicting Cost-effectiveness of Adult Spinal Deformity Surgery at 2 Years	2014	United states	QALY HIC
24451290	2014	Denmark	QALY HIC
25044269	2014	united kingdom	QALY HIC
23946119	2014	united states	QALY HIC
24726924	2014	United kingdom	QALY HIC
24814915	2014	Denmark	QALY HIC
24743608	2014	United States	QALY HIC
25298736	2014	United Kingdom	QALY HIC
24688328	2014	United States	QALY HIC
25330168	2014	China	QALY UMIC
25436278	2014	Thailand	QALY UMIC
25174791	2014	Dominican republic	DALY UMIC
24769920	2014	Costa Rica, Mexico	DALY UMIC
24568593	2014	Zambia	QALY LMIC

## Sheet: Table B
Country	QALY	DALY	Total Studies	Economy group
United States	215	1	216	HIC
United Kingdom	69	0	69	HIC
Canada	52	0	52	HIC
Netherlands	34	0	34	HIC
Germany	20	0	20	HIC
Sweden	18	0	18	HIC
Australia	12	3	15	HIC
Finland	14	0	14	HIC
Italy	13	0	13	HIC
Japan	10	1	11	HIC
China	9	2	11	UMIC
Kenya	2	8	10	LIC
Uganda	2	8	10	LIC
Denmark	9	0	9	HIC
Norway	9	0	9	HIC
Spain	8	0	8	HIC
Switzerland	6	1	7	HIC
Ethiopia	2	5	7	LIC
Zimbabwe	2	5	7	LIC
Zambia	1	6	7	LMIC
France	6	0	6	HIC
Ireland	6	0	6	HIC
Brazil	5	1	6	UMIC
Nepal	2	4	6	LIC
Niger	2	4	6	LIC
Nigeria	2	4	6	LMIC
Congo	0	6	6	LIC
Ghana	0	6	6	LMIC
Malawi	0	6	6	LIC
Mozambique	0	6	6	LIC
Tanzania	0	6	6	LIC
Belgium	5	0	5	HIC
Singapore	5	0	5	HIC
Mexico	1	4	5	UMIC
Central African Republic	0	5	5	LIC
Ivory Coast	0	5	5	LMIC
Eritrea	0	5	5	LIC
Lesotho	0	5	5	LMIC
Rwanda	0	5	5	LIC
Swaziland	0	5	5	LMIC
Israel	3	1	4	HIC
India	2	2	4	LMIC
Botswana	0	4	4	UMIC
Burundi	0	4	4	LIC
Namibia	0	4	4	UMIC
Sierra Leone	0	4	4	LIC
Vietnam	0	4	4	LMIC
Portugal	3	0	3	HIC
Serbia	3	0	3	UMIC
Pakistan	1	2	3	LMIC
Russia	1	2	3	HIC
South Africa	1	2	3	UMIC
Bangladesh	0	3	3	LIC
Benin	0	3	3	LIC
Burkina Faso	0	3	3	LIC
Cambodia	0	3	3	LIC
Cameroon	0	3	3	LMIC
Ecuador	0	3	3	UMIC
Guinea	0	3	3	LIC
Haiti	0	3	3	LIC
Liberia	0	3	3	LIC
Mali	0	3	3	LIC
Mauritania	0	3	3	LMIC
Nicaragua	0	3	3	LMIC
Senegal	0	3	3	LMIC
Sudan	0	3	3	LMIC
Togo	0	3	3	LIC
Austria	2	0	2	HIC
Hungary	2	0	2	UMIC
Thailand	2	0	2	UMIC
Bolivia	1	1	2	LMIC
Chile	1	1	2	HIC
Iran	1	1	2	UMIC
Malaysia	1	1	2	UMIC
Chad	0	2	2	LIC
Djibouti	0	2	2	LMIC
Gabon	0	2	2	UMIC
Guatemala	0	2	2	LMIC
Honduras	0	2	2	LMIC
Indonesia	0	2	2	LMIC
Madagascar	0	2	2	LIC
Mongolia	0	2	2	LMIC
Peru	0	2	2	UMIC
Philippines	0	2	2	LMIC
Somalia	0	2	2	LIC
Czech Republic	1	0	1	HIC
South Korea	1	0	1	HIC
New Zealand	1	0	1	HIC
Slovenia	1	0	1	HIC
Afghanistan	0	1	1	LIC
Algeria	0	1	1	UMIC
Angola	0	1	1	UMIC
Argentina	0	1	1	UMIC
Armenia	0	1	1	LMIC
Azerbaijan	0	1	1	UMIC
Bhutan	0	1	1	LMIC
Bulgaria	0	1	1	UMIC
Colombia	0	1	1	UMIC
Comoros	0	1	1	LIC
Costa Rica	0	1	1	UMIC
Dominica	0	1	1	UMIC
Dominican Republic	0	1	1	UMIC
Egypt	0	1	1	LMIC
El Salvador	0	1	1	LMIC
Equatorial Guinea	0	1	1	HIC
Gambia	0	1	1	LIC
Georgia	0	1	1	LMIC
Guinea-Bissau	0	1	1	LIC
Guyana	0	1	1	LMIC
Iraq	0	1	1	UMIC
Jordan	0	1	1	UMIC
Kazakhstan	0	1	1	UMIC
Laos	0	1	1	LMIC
Lebanon	0	1	1	UMIC
Libya	0	1	1	UMIC
Morocco	0	1	1	LMIC
Myanmar	0	1	1	LIC
Oman	0	1	1	HIC
Panama	0	1	1	UMIC
South Sudan	0	1	1	LMIC
Sri Lanka	0	1	1	LMIC
Syria	0	1	1	LMIC
Tajikistan	0	1	1	LIC
Tunisia	0	1	1	UMIC
Ukraine	0	1	1	LMIC
Uzbekistan	0	1	1	LMIC
Venezuela	0	1	1	UMIC
Yemen	0	1	1	LMIC
Total	569	256	825

## Sheet: Table C
Year	QALY	DALY	Total
1985	1	0	1
1986	0	0	0
1987	0	0	0
1988	0	0	0
1989	0	0	0
1990	1	0	1
1991	0	0	0
1992	1	0	1
1993	3	0	3
1994	3	0	3
1995	0	0	0
1996	3	1	4
1997	7	0	7
1998	12	0	12
1999	5	0	5
2000	6	0	6
2001	9	1	10
2002	17	0	17
2003	19	1	20
2004	21	1	22
2005	13	2	15
2006	23	1	24
2007	23	0	23
2008	30	3	33
2009	41	1	42
2010	34	5	39
2011	43	4	47
2012	48	8	56
2013	78	7	85
2014	59	5	64
Total	500	40	540
236
